# Supplementary material for: Forced Hepatic Expression of NRF2 or NQO1 Impedes Hepatocyte Lipid Accumulation in a Lipodystrophy Mouse Model
Source: Int J Mol Sci. 2023 Aug 28;24(17):13345. doi: 10.3390/ijms241713345 (PMC10487640; doi:10.3390/ijms241713345)
Supplement: Supplementary file 1 [file ijms-24-13345-s001.zip]

Archive with 1 entries (1 files):
- ijms-2522905-supplementary.pdf
